# Supplementary material for: Cadmium and Copper Stress Responses in Soapbark Tree (Quillaja saponaria): Effects on Growth, Metal Accumulation, Saponin Concentration, and Gene Expression
Source: Plants (Basel). 2025 Feb 26;14(5):709. doi: 10.3390/plants14050709 (PMC11901668; doi:10.3390/plants14050709)
Supplement: Supplementary file 1 [file plants-14-00709-s001.zip]

Archive with 1 entries (1 files):
- plants-3460191-supplementary.pdf
